# Supplementary material for: Health Risk in a Geographic Area of Thailand with Endemic Cadmium Contamination: Focus on Albuminuria
Source: Toxics. 2023 Jan 11;11(1):68. doi: 10.3390/toxics11010068 (PMC9866753; doi:10.3390/toxics11010068)
Supplement: Supplementary file 1 [file toxics-11-00068-s001.zip]

Archive with 1 entries (1 files):
- Correction SM_toxics-2136321.pdf
